# Supplementary material for: PRIM2 Promotes Cell Cycle and Tumor Progression in p53-Mutant Lung Cancer
Source: Cancers (Basel). 2022 Jul 11;14(14):3370. doi: 10.3390/cancers14143370 (PMC9320259; doi:10.3390/cancers14143370)
Supplement: Supplementary file 1 [file cancers-14-03370-s001.zip]

Archive with 1 entries (1 files):
- cancers-1773844-supplementary.pdf
